# Supplementary material for: Signal-to-Noise Ratio Enhancement of Single-Voxel In Vivo 31P and 1H Magnetic Resonance Spectroscopy in Mice Brain Data Using Low-Rank Denoising
Source: Metabolites. 2022 Nov 29;12(12):1191. doi: 10.3390/metabo12121191 (PMC9782548; doi:10.3390/metabo12121191)
Supplement: Supplementary file 1 [file metabolites-12-01191-s001.zip]

Archive with 1 entries (1 files):
- metabolites-2011761-supplementary.pdf
